# Supplementary material for: Spitting in the wind?—The challenges of RNA sequencing for biomarker discovery from saliva
Source: Int J Legal Med. 2023 Oct 17;138(2):401–12. doi: 10.1007/s00414-023-03100-3 (PMC10861700; doi:10.1007/s00414-023-03100-3)
Supplement: Supplementary file 3 — (XLSX 52 KB) [file 414_2023_3100_MOESM3_ESM.xlsx]

## Sheet: SuppTab1
Supplementary Table 1: Per Sample Read Count Statistics for the WT sequencing datsets
			Total Reads										Human Reads
			Secies		rRNA			Human Transcriptome					all mapped reads (1-%unmapped) after STAR mapping were considered as human reads
			Percentage of read counts assigned to each species as determined by the Kraken2-Bracken-Krona workflow		Percentage of read counts assigned to each rRNA type as determined by the SortMeRNA-algorithm (human mt-rRNA read counts were extracted from the STAR reads-per-gene output)			Read mapping statistics after STAR mapping					% of human reads mapping to rRNA/genes/intronic and intergenic regions (noFeature) were determined by dividing the columns G+H, M and L by (1-I)
Project	Sample	Total Reads	%Bacteria	%Human	%Bacterial rRNA (23S, 16S, 5S)	%Human nuclear rRNA (28S, 18S, 5.8S)	% Human mitochondrial rRNA (MT-RNR1, MT-RNR2)	%unmapped	%ambigous	%multimapping	%noFeature	%mapped(genes) (excl. Mt-rRNA)	% rRNA (nuclear + mitochondrial)*	%genes	%noFeature
RNAgE	1	28922331	0.94	0.06	0.8149	0.0082	0.0393421	0.941186	0.000305888	0.0128264	0.00347406	0.00286588	0.808342	0.0487276	0.0590683
	2	17872838	0.92	0.08	0.7831	0.022	0.0483355	0.921866	0.00047284	0.0219446	0.00441312	0.00296791	0.900191	0.0379849	0.0564815
	4	38505402	0.97	0.03	0.8099	0.0033	0.0200869	0.973651	0.000136916	0.00413004	0.00106149	0.000933921	0.887573	0.0354438	0.0402852
	5	24620517	0.93	0.07	0.7672	0.0154	0.0550409	0.922955	0.000364208	0.0173546	0.000900712	0.00338478	0.91428	0.0439324	0.0116907
	6	31601864	0.87	0.13	0.6129	0.007	0.114029	0.870373	0.000313969	0.0123414	0.000879663	0.00206288	0.933671	0.0159141	0.00678613
	7	27668500	0.84	0.16	0.6403	0.0109	0.127099	0.846262	0.00118564	0.0151663	0.00603484	0.00425253	0.897623	0.0276608	0.039254
	9	8616710	0.98	0.02	0.8754	0.0031	0.017556	0.977554	0.000101431	0.00360161	0.000604175	0.000582705	0.920256	0.0259604	0.0269169
	10	37029614	0.991	0.009	0.7984	0.0012	0.00667763	0.991324	6.22205e-05	0.00100549	0.000603706	0.00032709	0.907965	0.0376999	0.0695824
	12	19974303	0.97	0.03	0.8326	0.0081	0.0163705	0.973428	0.000185238	0.00693106	0.00211792	0.000967693	0.920899	0.0364172	0.0797037
	13	28932016	0.94	0.06	0.7659	0.0061	0.0471272	0.94088	0.000361814	0.00749903	0.00243692	0.00169535	0.90032	0.0286763	0.0412196
	15	22940175	0.96	0.04	0.7552	0.0027	0.0338096	0.960483	0.000132039	0.00444164	0.000496247	0.000637484	0.923896	0.0161319	0.0125578
	18	25072545	0.95	0.05	0.7559	0.0062	0.0384125	0.952857	0.000175571	0.00601762	0.00114994	0.00138741	0.946322	0.0294299	0.0243926
	19	22620059	0.97	0.03	0.7851	0.0021	0.023288	0.972983	0.000119142	0.00225689	0.00078174	0.000570909	0.939716	0.0211318	0.0289355
	20	52838025	0.85	0.15	0.6602	0.0073	0.133826	0.847606	0.000665051	0.0124378	0.00300049	0.00246442	0.926062	0.0161713	0.019689
	22	25378928	0.99	0.01	0.9267	0.0012	0.00963268	0.987534	3.39652e-05	0.00221869	0.000182159	0.000398874	0.868952	0.031996	0.014612
	24	12126557	0.97	0.03	0.8184	0.0077	0.0236041	0.970421	7.65263e-05	0.00464996	0.000311548	0.000936375	1.05834	0.0316572	0.0105329
	25	33838883	0.98	0.02	0.8314	0.0026	0.0186117	0.976297	0.000114986	0.00330578	0.000906679	0.000764269	0.894879	0.032243	0.038251
	28	66601765	0.9	0.1	0.6227	0.011	0.0766624	0.899087	0.00118075	0.012941	0.00658751	0.00354142	0.868692	0.0350938	0.0652791
	29	24356796	0.93	0.07	0.5587	0.0018	0.0634789	0.93053	0.000166935	0.00471343	0.000300655	0.000809712	0.939675	0.0116556	0.00432787
	41	38032217	0.992	0.008	0.8841	0.0009	0.00612475	0.992329	1.32256e-05	0.00115423	0.000153975	0.000225283	0.915699	0.0293663	0.0200711
	51	19903342	0.99	0.01	0.7186	0.0015	0.0105515	0.985391	0.000110635	0.00194003	0.00127757	0.000728772	0.824964	0.0498868	0.0874542
	23	9447563	0.94	0.06	0.7419	0.0038	0.0548891	0.938587	0.00015803	0.00545315	0.000204815	0.000708013	0.955644	0.0115287	0.00333503
	60	31678573	0.94	0.06	0.7358	0.0049	0.0487201	0.942561	0.000271919	0.00597356	0.00120605	0.00126729	0.933515	0.0220633	0.0209971
	61	30906458	0.91	0.09	0.6597	0.0114	0.0840856	0.897429	0.000345591	0.0151667	0.000696036	0.00227664	0.930926	0.0221959	0.00678592
	73	87872260	0.89	0.11	0.6129	0.0148	0.100835	0.880329	0.00019237	0.0175854	0.000233726	0.000824504	0.966274	0.00688977	0.00195307
	74	25862253	0.81	0.19	0.5608	0.0061	0.179395	0.802846	0.000300013	0.0156908	0.000207252	0.00156131	0.940862	0.00791923	0.00105122
	52	29271818	0.93	0.07	0.6653	0.0008	0.0663744	0.928377	0.000185127	0.0041582	0.000149359	0.000756359	0.937883	0.0105602	0.00208533
	75	79946542	0.99	0.01	0.8161	0.0015	0.00937112	0.988652	2.613e-05	0.00157361	0.000163172	0.000214243	0.957953	0.0188789	0.0143785
	76	27073613	0.97	0.03	0.8093	0.0015	0.0226439	0.972955	6.82214e-05	0.00322465	0.000363121	0.000745634	0.892713	0.0275696	0.0134263
	77	23683451	0.78	0.22	0.6367	0.0517	0.155275	0.783902	0.000887033	0.0483416	0.00576272	0.00583175	0.957782	0.0269866	0.0266671
	78	22809390	0.995	0.005	0.876	0.0009	0.00371619	0.995557	9.95204e-06	0.000528686	0.000120959	6.70776e-05	1.03901	0.0150978	0.0272255
	79	17969656	0.99	0.01	0.8775	0.0021	0.0118949	0.985789	2.27606e-05	0.00199197	0.000144744	0.000156096	0.98483	0.0109846	0.0101857
	81	27496641	0.99	0.01	0.9172	0.0008	0.00980265	0.988625	3.32404e-05	0.00115443	0.000141581	0.000243448	0.932072	0.0214014	0.0124463
	82	15910419	0.991	0.009	0.8338	0.0008	0.00778031	0.991043	3.16145e-05	0.000834987	0.00016926	0.000140348	0.957996	0.01567	0.018898
	53	24063114	0.98	0.02	0.7601	0.0074	0.0139578	0.979803	6.56191e-05	0.00496378	0.000545898	0.000663921	1.05747	0.0328723	0.0270287
	54	29945726	0.995	0.005	0.6409	0.0006	0.00427377	0.994638	2.24406e-05	0.000760209	0.000194986	0.000110667	0.908934	0.0206388	0.036364
	62	28761514	0.96	0.04	0.8715	0.0018	0.0373664	0.957969	0.000155659	0.00342378	0.000303322	0.000781426	0.931855	0.0185919	0.0072167
	63	33663212	0.94	0.06	0.8457	0.0026	0.0544644	0.94003	0.000218488	0.00413285	0.000236638	0.000917678	0.951548	0.0153023	0.00394594
	64	20861637	0.98	0.02	0.7317	0.0015	0.0157532	0.980174	8.49885e-05	0.00255368	0.000808182	0.000625646	0.870244	0.0315573	0.0407643
	65	27517863	0.94	0.06	0.7953	0.0014	0.0614882	0.933288	0.000216732	0.00384423	0.000250092	0.000912825	0.942681	0.0136831	0.00374883
	66	26764579	0.89	0.11	0.7015	0.0196	0.0899613	0.894579	0.000407217	0.0117213	0.00121067	0.00212041	1.03927	0.0201138	0.0114841
	67	29617894	0.97	0.03	0.8504	0.0021	0.028142	0.967501	0.000103181	0.00321343	0.000575969	0.000464314	0.930555	0.0142871	0.0177227
	68	18930702	0.99	0.01	0.8362	0.0014	0.00949426	0.988659	4.77531e-05	0.0013176	0.000207705	0.000273841	0.960595	0.0241458	0.0183143
	69	26297770	0.76	0.24	0.5942	0.0185	0.186701	0.756238	0.00167136	0.0329948	0.0113235	0.0110714	0.841809	0.0454188	0.0464529
	83	23561815	0.994	0.006	0.8931	0.0005	0.0049068	0.994385	1.43452e-05	0.000513628	0.000101648	7.86018e-05	0.962917	0.0139985	0.0181028
	85	16890848	0.993	0.007	0.8812	0.0005	0.00569817	0.993482	1.84123e-05	0.000584991	0.000100469	0.000115625	0.95098	0.0177402	0.0154148
	87	12225276	0.96	0.04	0.7875	0.0088	0.034826	0.954823	0.000154107	0.00857772	0.000757693	0.000861739	0.965663	0.0190746	0.0167715
	86	8721175	0.9	0.1	0.7132	0.0054	0.088495	0.896251	0.000325186	0.0112641	0.00163223	0.00203218	0.905024	0.0195875	0.0157326
	88	50346315	0.98	0.02	0.8065	0.0148	0.0229054	0.972796	7.48813e-05	0.00364354	0.000261827	0.000318772	1.386	0.0117176	0.0096244
	89	32372118	0.94	0.06	0.7954	0.0077	0.0448126	0.938173	0.000402229	0.0103537	0.00354713	0.00271131	0.849348	0.0438532	0.0573718
	90	30214033	0.87	0.13	0.6707	0.0058	0.121969	0.86566	0.000256967	0.01067	0.000466174	0.000978089	0.951085	0.00728067	0.00347009
	91	25150457	0.92	0.08	0.7573	0.0081	0.0590057	0.917994	0.000757163	0.00888548	0.00812462	0.00523291	0.818304	0.0638114	0.0990737
	100	47928878	0.98	0.02	0.7922	0.0009	0.0194425	0.978051	7.08341e-05	0.00184774	0.000228443	0.000359095	0.926824	0.0163607	0.0104081
	101	54471401	0.96	0.04	0.7806	0.0015	0.0373918	0.958299	0.000179305	0.00304376	0.00031165	0.000774333	0.932638	0.0185688	0.00747347
	104	51463869	0.96	0.04	0.8279	0.0021	0.0359117	0.959601	0.000151213	0.00347049	0.000142391	0.000723129	0.940909	0.0178997	0.00352463
	105	75005314	0.98	0.02	0.811	0.0004	0.0185201	0.979262	5.57027e-05	0.00153397	9.63132e-05	0.000532282	0.912323	0.0256665	0.0046442
	106	38996361	0.98	0.02	0.7249	0.0025	0.0131115	0.983609	8.09306e-05	0.00201237	0.000587234	0.000598646	0.952462	0.0365236	0.0358274
	107	29534602	0.97	0.03	0.7328	0.0032	0.028125	0.965057	0.000136586	0.00479363	0.000767777	0.00112025	0.896454	0.032059	0.0219721
	110	37908937	0.992	0.008	0.7278	0.004	0.00636686	0.991036	4.13359e-05	0.00212736	0.000132739	0.000296104	1.15645	0.0330311	0.0148074
	113	26423000	0.98	0.02	0.672	0.0015	0.0179297	0.979191	8.48882e-05	0.00198615	0.000287666	0.000520304	0.933729	0.0250041	0.0138243
	117	19264635	0.94	0.06	0.6484	0.0051	0.0468835	0.947869	0.00014903	0.00394443	0.00051021	0.000644341	0.997161	0.0123599	0.00978697
	84	31677422	0.94	0.06	0.7642	0.0062	0.0458336	0.942024	0.000227765	0.00783612	0.00152377	0.00255437	0.897508	0.0440595	0.0262829
	121	21119382	0.91	0.09	0.703	0.005	0.0832881	0.908035	0.000341251	0.00566106	0.00135255	0.00132248	0.960014	0.0143802	0.0147071
	124	30292888	0.94	0.06	0.7348	0.0186	0.0489406	0.933409	0.000392633	0.0131385	0.00202879	0.00209052	1.01426	0.0313935	0.0304665
	125	53286697	0.96	0.04	0.8158	0.0019	0.0385681	0.95649	0.000140298	0.00355434	0.000344852	0.000902195	0.930092	0.0207354	0.00792583
	127	18410688	0.88	0.12	0.6633	0.0034	0.111291	0.879117	0.000329917	0.00795217	0.000308842	0.00100143	0.948774	0.00828428	0.00255488
	120	31720786	0.98	0.02	0.823	0.0021	0.0214305	0.975193	0.000105735	0.00226728	0.000503361	0.000500555	0.948526	0.0201776	0.0202907
TrACES	A01	11956651	0.31	0.69	0.0584	0.052	0.00431141	0.315024	0.0242511	0.120765	0.123003	0.412645	0.0822093	0.602423	0.179573
	A02	36579763	0.03	0.97	0.025	0.0123	0.000284939	0.0842896	0.00352583	0.054023	0.788898	0.0689789	0.0137434	0.0753283	0.861514
	A03	15671161	0.82	0.18	0.1329	0.0137	0.00193374	0.831905	0.0072539	0.0345493	0.0512228	0.0731348	0.0930056	0.435082	0.304726
	B01	9223433	0.32	0.68	0.0967	0.0679	0.00530713	0.358424	0.0186025	0.13196	0.138779	0.346927	0.114105	0.540742	0.216309
	B02	5802349	0.11	0.89	0.0519	0.1612	0.00655373	0.118091	0.0254225	0.233545	0.254429	0.361959	0.190217	0.410427	0.288498
	B03	15916511	0.78	0.22	0.2094	0.0235	0.00372802	0.786536	0.00793911	0.0377666	0.0511554	0.112875	0.127553	0.528777	0.239644
	C01	5997867	0.5	0.5	0.0955	0.0208	0.00391206	0.516188	0.0172973	0.0829375	0.134736	0.244929	0.0510778	0.506248	0.278489
	C02	3560427	0.29	0.71	0.1685	0.0644	0.0129361	0.312568	0.0215935	0.126851	0.218489	0.307563	0.1125	0.447408	0.317833
	C03	2952668	0.51	0.49	0.1313	0.2223	0.00339862	0.541058	0.00898611	0.243487	0.0880861	0.114984	0.49178	0.250543	0.191933
	D01	6168630	0.46	0.54	0.1275	0.0442	0.00131066	0.485634	0.019678	0.107054	0.0975171	0.288807	0.0884792	0.561481	0.189587
	D02	9891150	0.24	0.76	0.083	0.0778	0.012396	0.247226	0.0251621	0.136556	0.20057	0.378089	0.119818	0.502262	0.266442
	D03	14656889	0.78	0.22	0.2318	0.0613	0.00661662	0.792164	0.00581938	0.0459238	0.0568171	0.092659	0.32678	0.445828	0.273375
	E01	10988178	0.68	0.32	0.0908	0.0104	0.000834624	0.684713	0.0136854	0.0633392	0.0466549	0.190772	0.0356331	0.605076	0.147976
	E02	5975159	0.41	0.59	0.1709	0.0335	0.00752532	0.42875	0.0192343	0.0903276	0.177763	0.276401	0.0718167	0.483852	0.311182
	E03	7278973	0.85	0.15	0.2178	0.0063	0.000140267	0.850096	0.00847152	0.0345815	0.0361083	0.0706021	0.0429627	0.470983	0.240876
	F01	14128144	0.88	0.12	0.1418	0.0099	0.00136748	0.879309	0.0045173	0.0218632	0.0156793	0.0772637	0.0933581	0.640178	0.129912
	F02	13188699	0.71	0.29	0.3522	0.0098	0.000396476	0.7205	0.0106641	0.0359115	0.090004	0.142524	0.0364811	0.509925	0.322018
	F03	11858919	0.95	0.05	0.2355	0.0018	0.000263768	0.949706	0.0023772	0.0109294	0.0105959	0.0261273	0.0410345	0.519495	0.210681
	G01	13876038	0.92	0.08	0.111	0.0051	0.00094465	0.917954	0.0030606	0.0142879	0.00957017	0.0541828	0.0736738	0.660395	0.116644
	G02	5317610	0.49	0.51	0.2935	0.082	0.00126767	0.510706	0.0137342	0.123362	0.189152	0.161779	0.170179	0.330636	0.386581
	G03	14889452	0.97	0.03	0.1201	0.0008	6.60871e-05	0.973851	0.00108856	0.00497715	0.0059207	0.0140968	0.0331209	0.539088	0.22642
	H01	13924138	0.67	0.33	0.0781	0.0228	0.000923504	0.685229	0.0122938	0.0477587	0.051104	0.202691	0.0753675	0.643932	0.162353
	H02	13111358	0.27	0.73	0.1162	0.0293	0.00784289	0.278276	0.0206083	0.0850486	0.32931	0.278914	0.0514642	0.386455	0.456283
	H03	14242207	0.96	0.04	0.2788	0.0035	0.000495359	0.962963	0.00185407	0.00923214	0.00595097	0.0195041	0.107876	0.526617	0.160678
													*values slightly >1 arise from the combination of percentages obtained with different algorithms (SortMeRNA and STAR mapping)

## Sheet: SuppTab2
Supplementary Table 2: Per Sample Read Count Statistics for the miRNA sequencing datsets
		Total Reads					Human Reads
		%Assigned (human reads)	% miRBase(sense)	%rRNA	%unassigned	%Bacteria	% mirBase(sense)	%rRNA
Project	Sample Name	As assigned by sRNAbench algorithm				as determined by sRNAblast algorithm (%of unassigned reads * %bacterial reads among unassigned reads)	% of the reads assigned to the human transcriptome mapping to mirBase sense/human rRNA
RNAgE	001	0.295296	0.0386901	0.025723	0.704704	0.581472	0.131021	0.0871092
	002	0.606652	0.172686	0.0690234	0.393348	0.219138	0.284654	0.113777
	003	0.417276	0.0489539	0.0446045	0.582724	0.350588	0.117318	0.106894
	004	0.461997	0.0748462	0.0346451	0.538003	0.408951	0.162006	0.0749899
	005	0.362449	0.0195036	0.0770434	0.637551	0.46561	0.0538105	0.212563
	006	0.852817	0.575203	0.053074	0.147183	0.0741	0.674474	0.0622337
	007	0.60461	0.189261	0.0766103	0.39539	0.2506	0.31303	0.12671
	008	0.508017	0.0796826	0.0557813	0.491983	0.271063	0.15685	0.109802
	009	0.598366	0.0327852	0.251209	0.401634	0.197252	0.0547912	0.419825
	010	0.329124	0.033748	0.0320727	0.670876	0.549545	0.102539	0.0974487
	011	0.228235	0.0462501	0.01898	0.771765	0.589256	0.202643	0.0831598
	012	0.59443	0.0915903	0.0477392	0.40557	0.169732	0.154081	0.0803109
	013	0.288987	0.0453323	0.0223454	0.711013	0.575525	0.156866	0.077323
	014	0.542491	0.145241	0.0292912	0.457509	0.308378	0.267731	0.053994
	015	0.232183	0.0709941	0.00833677	0.767817	0.559899	0.305768	0.0359061
	016	0.655493	0.287651	0.0400732	0.344507	0.269686	0.438831	0.0611344
	017	0.491004	0.0379091	0.136252	0.508996	0.163132	0.0772073	0.277496
	018	0.413588	0.0395267	0.0893817	0.586412	0.395141	0.0955702	0.216113
	019	0.504582	0.0590857	0.118105	0.495418	0.26681	0.117098	0.234064
	020	0.800519	0.506208	0.0282828	0.199481	0.0964523	0.63235	0.0353305
	021	0.768795	0.420743	0.0238948	0.231205	0.148711	0.547277	0.0310808
	022	0.509558	0.0222159	0.0438902	0.490442	0.288614	0.0435983	0.0861338
	023	0.627555	0.0890109	0.0290044	0.372445	0.15667	0.141838	0.0462181
	024	0.633373	0.119618	0.0483594	0.366627	0.155632	0.188859	0.0763521
	025	0.689134	0.090085	0.0674996	0.310866	0.124924	0.130722	0.0979484
	026	0.521151	0.0326965	0.0762036	0.478849	0.297223	0.062739	0.146222
	027	0.437277	0.0212565	0.109808	0.562723	0.36871	0.0486111	0.251119
	028	0.313279	0.0246403	0.0186901	0.686721	0.573263	0.0786531	0.0596597
	029	0.54713	0.0242546	0.0650836	0.45287	0.32106	0.0443306	0.118954
	030	0.183377	0.0117353	0.0110681	0.816623	0.575405	0.0639953	0.0603573
	061	0.762578	0.153392	0.0721676	0.237422	0.0770899	0.20115	0.0946364
	062	0.550093	0.0337322	0.0842263	0.449907	0.297217	0.0613209	0.153113
	063	0.608569	0.062489	0.0949697	0.391431	0.187907	0.102682	0.156054
	064	0.0963265	0.00491665	0.0088815	0.903673	0.735599	0.0510415	0.092202
	065	0.641192	0.0365243	0.0899247	0.358808	0.149747	0.0569632	0.140246
	066	0.699263	0.0997851	0.187133	0.300737	0.0639872	0.1427	0.267615
	067	0.576631	0.0117397	0.0998564	0.423369	0.177479	0.020359	0.173172
	068	0.604622	0.0230029	0.0737225	0.395378	0.153218	0.0380451	0.121932
	069	0.696936	0.25527	0.0797961	0.303064	0.0826311	0.366275	0.114496
	073	0.777973	0.360502	0.0269982	0.222027	0.0980873	0.463386	0.0347033
	074	0.761542	0.416412	0.0370702	0.238458	0.131154	0.546801	0.0486778
	075	0.57501	0.0239595	0.0536311	0.42499	0.136159	0.041668	0.0932698
	076	0.62381	0.0210032	0.155794	0.37619	0.196839	0.0336692	0.249745
	077	0.641412	0.0148825	0.0918799	0.358588	0.150832	0.0232027	0.143246
	078	0.558085	0.00346081	0.0581528	0.441915	0.368217	0.00620122	0.104201
	079	0.595127	0.0270567	0.152036	0.404873	0.240306	0.0454638	0.255468
	081	0.593024	0.0375629	0.0714906	0.406976	0.246203	0.0633413	0.120553
	082	0.566512	0.048465	0.089214	0.433488	0.14815	0.0855498	0.157479
	083	0.538749	0.00726768	0.0431451	0.461251	0.24711	0.0134899	0.0800839
	087	0.648484	0.0880352	0.246628	0.351516	0.149424	0.135755	0.380315
	088	0.579303	0.0329676	0.0721916	0.420697	0.332004	0.0569091	0.124618
	091	0.214077	0.0174453	0.024908	0.785923	0.244084	0.0814909	0.116351
	102	0.495892	0.0434462	0.117954	0.504108	0.180939	0.0876122	0.237863
	103	0.675606	0.254312	0.0279568	0.324394	0.162192	0.37642	0.0413803
	104	0.574133	0.0218413	0.0491986	0.425867	0.221504	0.0380423	0.0856919
	031	0.595666	0.0293473	0.0535829	0.404334	0.294166	0.049268	0.0899545
	032	0.603981	0.0476804	0.090251	0.396019	0.291563	0.0789436	0.149427
	033	0.587156	0.100286	0.0533967	0.412844	0.199909	0.170799	0.0909413
	034	0.530092	0.00971418	0.0764063	0.469908	0.33575	0.0183255	0.144138
	035	0.540794	0.0287508	0.0731516	0.459206	0.391887	0.0531642	0.135267
	036	0.584594	0.0291994	0.11873	0.415406	0.29161	0.0499481	0.203098
	037	0.585928	0.0281726	0.0657762	0.414072	0.343102	0.0480821	0.11226
	038	0.23191	0.0112419	0.0278781	0.76809	0.560471	0.0484755	0.120211
	039	0.602944	0.0930224	0.0552859	0.397056	0.271171	0.15428	0.0916932
	040	0.42987	0.042427	0.0409243	0.57013	0.41154	0.0986973	0.0952018
	041	0.450829	0.015078	0.0708343	0.549171	0.373386	0.0334451	0.15712
	042	0.297439	0.00777733	0.073595	0.702561	0.537837	0.0261477	0.247429
	043	0.248392	0.0111617	0.0131152	0.751608	0.468198	0.0449358	0.0528005
	044	0.589299	0.0084739	0.296894	0.410701	0.201089	0.0143796	0.503809
	045	0.39904	0.0544296	0.0686253	0.60096	0.418026	0.136401	0.171976
	046	0.26188	0.0319594	0.0268	0.73812	0.299688	0.122038	0.102337
	047	0.310725	0.0251963	0.0430675	0.689275	0.387375	0.0810886	0.138603
	048	0.652881	0.114659	0.209321	0.347119	0.0230559	0.175621	0.320611
	049	0.238765	0.0164551	0.0317742	0.761235	0.41164	0.0689176	0.133077
	050	0.294268	0.0401427	0.0242195	0.705732	0.449182	0.136415	0.082304
	051	0.071007	0.00426331	0.00960138	0.928993	0.604988	0.0600408	0.135217
	052	0.475886	0.056789	0.0635154	0.524114	0.341356	0.119333	0.133468
	053	0.411008	0.0632867	0.0334982	0.588992	0.45054	0.153979	0.0815024
	054	0.36299	0.0285585	0.0724736	0.63701	0.357675	0.0786758	0.199657
	055	0.397932	0.0217644	0.0491732	0.602068	0.360131	0.0546938	0.123572
	056	0.553255	0.0191303	0.117945	0.446745	0.0968134	0.0345777	0.213183
	057	0.591358	0.0216651	0.11156	0.408642	0.229085	0.0366362	0.18865
	058	0.4256	0.0194116	0.0514393	0.5744	0.408788	0.04561	0.120863
	059	0.765252	0.222148	0.0179234	0.234748	0.126876	0.290294	0.0234215
	060	0.680026	0.133224	0.0683892	0.319974	0.0689499	0.19591	0.100569
TrACES	A01	0.780224	0.419544	0.0256926	0.219776	0.157092	0.537722	0.0329298
	A02	0.831909	0.376577	0.0139078	0.168091	0.132266	0.452666	0.016718
	A03	0.786886	0.363808	0.0238416	0.213114	0.183968	0.462338	0.0302987
	A04	0.858957	0.563347	0.0132378	0.141043	0.108334	0.655851	0.0154115
	A05	0.888693	0.555421	0.0502554	0.111307	0.0824251	0.624986	0.0565498
	A06	0.906846	0.600099	0.00877412	0.0931539	0.0680133	0.661743	0.00967542
	A07	0.744564	0.380571	0.0173527	0.255436	0.169427	0.511133	0.0233059
	A08	0.801878	0.475295	0.0142821	0.198122	0.134094	0.592727	0.0178108
	A10	0.845249	0.577868	0.0363288	0.154751	0.0717631	0.683666	0.04298
	B01	0.694645	0.268374	0.0335599	0.305355	0.219349	0.386346	0.0483123
	B02	0.706093	0.152215	0.0229398	0.293907	0.225018	0.215574	0.0324883
	B03	0.875951	0.339105	0.0317488	0.124049	0.101546	0.387128	0.036245
	B04	0.948347	0.734213	0.0121082	0.0516525	0.0423306	0.774202	0.0127677
	B05	0.900728	0.540003	0.12938	0.0992724	0.0376644	0.599518	0.143639
	B06	0.951251	0.747876	0.00574945	0.0487492	0.0374496	0.786203	0.0060441
	B07	0.751411	0.362277	0.0268943	0.248589	0.175533	0.482129	0.0357918
	B08	0.861986	0.581375	0.0110132	0.138014	0.116882	0.67446	0.0127766
	B09	0.914593	0.571504	0.134816	0.085407	0.0124736	0.624873	0.147405
	B10	0.752701	0.326695	0.0354314	0.247299	0.150836	0.43403	0.0470723
	C01	0.67333	0.25306	0.0413834	0.32667	0.228112	0.375834	0.0614608
	C02	0.655985	0.132212	0.0246953	0.344015	0.265824	0.201547	0.0376461
	C03	0.740132	0.288875	0.0212203	0.259868	0.225613	0.390302	0.028671
	C04	0.883413	0.61405	0.00862575	0.116587	0.0961355	0.695088	0.00976412
	C05	0.913912	0.580416	0.0248133	0.0860883	0.0532243	0.63509	0.0271507
	C06	0.855328	0.530423	0.0155804	0.144672	0.116641	0.62014	0.0182157
	C07	0.758879	0.272943	0.242174	0.241121	0.159821	0.359666	0.31912
	C08	0.962139	0.861575	0.00722752	0.0378614	0.023564	0.895479	0.00751194
	C09	0.938483	0.790513	0.0236989	0.0615167	0.048157	0.842331	0.0252523
	C10	0.695063	0.222011	0.0397621	0.304937	0.217234	0.319412	0.0572065
	D01	0.629426	0.169287	0.0181768	0.370574	0.295731	0.268954	0.0288783
	D02	0.640517	0.121553	0.0362917	0.359483	0.238684	0.189774	0.05666
	D03	0.810515	0.403499	0.0169327	0.189485	0.161416	0.497831	0.0208913
	D04	0.915709	0.640356	0.0172075	0.0842915	0.0668786	0.699302	0.0187914
	D05	0.883091	0.572207	0.0121884	0.116909	0.0946144	0.64796	0.013802
	D06	0.750945	0.323219	0.0232556	0.249055	0.18886	0.430417	0.0309685
	D07	0.859447	0.553806	0.128533	0.140553	0.090546	0.644376	0.149554
	D08	0.90375	0.497103	0.0167668	0.0962499	0.0710164	0.550045	0.0185525
	D09	0.882492	0.515977	0.10099	0.117508	0.0815776	0.584682	0.114437
	D10	0.678124	0.242679	0.0107181	0.321876	0.255082	0.357868	0.0158056
	E02	0.630581	0.157189	0.0116562	0.369419	0.301194	0.249277	0.0184849
	E03	0.701888	0.293636	0.0174868	0.298112	0.244898	0.418352	0.0249139
	E04	0.885312	0.554066	0.0118206	0.114688	0.0937322	0.625843	0.0133519
	E05	0.835914	0.481982	0.0117667	0.164086	0.133554	0.576593	0.0140765
	E06	0.718867	0.244096	0.0299482	0.281133	0.229782	0.339557	0.0416603
	E07	0.807524	0.456541	0.0364197	0.192476	0.143764	0.56536	0.0451005
	E08	0.845098	0.480469	0.00982106	0.154902	0.124887	0.568537	0.0116212
	E09	0.855328	0.48539	0.0129833	0.144672	0.114087	0.567489	0.0151793
	E10	0.686682	0.239477	0.0176225	0.313318	0.223469	0.348745	0.0256632
	F01	0.639158	0.153603	0.0144551	0.360842	0.280229	0.240321	0.0226158
	F02	0.60459	0.0735389	0.0284493	0.39541	0.318946	0.121634	0.0470554
	F03	0.652182	0.203375	0.0144817	0.347818	0.294343	0.311838	0.0222049
	F04	0.768141	0.342783	0.0223658	0.231859	0.179988	0.44625	0.0291167
	F05	0.773768	0.296628	0.0251652	0.226232	0.165715	0.383356	0.0325229
	F06	0.756902	0.296818	0.0250486	0.243098	0.199868	0.392148	0.0330936
	F07	0.689431	0.239685	0.068242	0.310569	0.216325	0.347657	0.0989831
	F08	0.744913	0.324913	0.0211249	0.255087	0.202311	0.436176	0.0283588
	F09	0.791555	0.399351	0.0198834	0.208445	0.148762	0.504515	0.0251194
	F10	0.656775	0.196048	0.0473251	0.343225	0.244493	0.298501	0.0720569
	G01	0.635762	0.147753	0.0164643	0.364238	0.294308	0.232402	0.025897
	G02	0.62971	0.0379183	0.0762437	0.37029	0.291808	0.0602155	0.121077
	G03	0.627754	0.126955	0.0401663	0.372246	0.345486	0.202236	0.0639842
	G04	0.760595	0.290446	0.0733878	0.239405	0.186133	0.381867	0.0964874
	G05	0.925453	0.673142	0.0174933	0.0745466	0.0546514	0.727365	0.0189024
	G06	0.846956	0.634512	0.0273758	0.153044	0.14038	0.749168	0.0323226
	G07	0.604125	0.122262	0.0284305	0.395875	0.319309	0.202379	0.0470606
	G08	0.754009	0.336957	0.019412	0.245991	0.196868	0.446888	0.025745
	G09	0.710634	0.278824	0.0227337	0.289366	0.243189	0.392359	0.0319908
	G10	0.616002	0.115918	0.0261061	0.383998	0.267599	0.188179	0.04238
	H01	0.61859	0.156771	0.0131569	0.38141	0.300192	0.253434	0.0212691
	H02	0.620255	0.0590337	0.0325869	0.379745	0.329691	0.0951765	0.0525378
	H03	0.860516	0.408865	0.266645	0.139484	0.0578458	0.47514	0.309867
	H04	0.932245	0.671257	0.156284	0.0677553	0.0296098	0.720043	0.167643
	H05	0.892668	0.478516	0.0138614	0.107332	0.0849202	0.536051	0.0155281
	H06	0.95525	0.832532	0.0098111	0.0447501	0.0361427	0.871533	0.0102707
	H07	0.638102	0.18752	0.0285425	0.361898	0.303476	0.293871	0.0447303
	H08	0.762571	0.344463	0.0373209	0.237429	0.177579	0.451713	0.0489409
	H09	0.770848	0.366627	0.038348	0.229152	0.191183	0.475615	0.0497479
	H10	0.680403	0.214794	0.0145736	0.319597	0.251242	0.315687	0.0214191
